# Supplementary material for: Tceal7 Regulates Skeletal Muscle Development through Its Interaction with Cdk1
Source: Int J Mol Sci. 2023 Mar 27;24(7):6264. doi: 10.3390/ijms24076264 (PMC10094454; doi:10.3390/ijms24076264)
Supplement: Supplementary file 1 [file ijms-24-06264-s001.zip]

Archive with 1 entries (1 files):
- ijms-2282601-supplementary.pdf
